# Supplementary material for: Isolation and Characterization of Two Monoterpene Synthases and a Sesquiterpene Synthase from Asarum heterotropoides
Source: Metabolites. 2025 Nov 20;15(11):753. doi: 10.3390/metabo15110753 (PMC12654742; doi:10.3390/metabo15110753)
Supplement: Supplementary file 1 [file metabolites-15-00753-s001.zip]

Archive with 1 entries (1 files):
- metabolites-3882377-supplementary.pdf
